# Supplementary material for: Divergent metabolic programmes control two populations of MAIT cells that protect the lung
Source: Nat Cell Biol. 2023 May 25;25(6):877–91. doi: 10.1038/s41556-023-01152-6 (PMC10264248; doi:10.1038/s41556-023-01152-6)
Supplement: Source Data Figs. 1–7 and Extended Data Figs. 1–10 — Statistical source data. [file 41556_2023_1152_MOESM4_ESM.xlsx]

## Sheet: Figure 1
1A												1B	Left													1G
MAIT Cell Number	NT	Day 60	A									MR1 on cDC2	Uninfected	BRD509 6dpt	BRD509 6wpt		1E									gMFI RORgt	Uninfected	Day 6	Day 60	gMFI RORgt subsets	Untreated	CD127+	KLRG1+
	1155.62	47718.2	Untreated	Day 4	Day 6	Day 7	Day 21	Day 28	Day 40	Day 60			163	643	115		Untreated	Day 4	Day 6	Day 7	Day 21	Day 28	Day 40	Day 60			4526	4443	1997		4526	2136	1639
	1533.97	65055.4	530.933	10586.1	109474	1.15362e+06	115909	131190	80420.6	17781.5			125	738	111		8.20492	40.5211	241.363	5673.56	25500	30895.4	34259.2	12931.6			3935	3476	3795		3935	3845	3560
	1463.83	25184.6	910.181	5243.47	28752.2	1.88406e+06	166071	119025	71123.1	13750.5			158	719	117		0	16.3631	72.8842	8996.89	15420.9	53204.2	12944.4	13206.2			3867	5027	3588		3867	3797	3054
	2170.42	34532.9	1179.16	14874.2	47564.9	1.09898e+06	118172	69526.6	43486.1	20211.1			160	632	102		0	151.642	255.837	4156.92	6629.14	30709.9	9219.04	6673.91			2981	2831	2340		2981	2703	1911
	530.933	55827.3	670.018	4657.6	285273	746316	99575	111587	67757	28569.7			174	941			20.836	50.5595	514.527	2175.78	5106.41	37928.4	8266.35	14987.3			3690	2634	2924			2916	3010
	910.181	17781.5	297.179	4545.29	27585.5	1074250	158985	78023.7	32972.6	21830.9			173	1023			13.0629	124.906	253.02		31797.1	25638.6	14540.9	13510.2			2515	3471	1580
	1179.16	13750.5	599.215	9360.63	70225.1	1419494	149638	192764	59831	47718.2			121	1053			0	98.246	475.649		35369.1	44789.5	7296.47	4569.84			3485		1322		3690	1884	1121
	670.018	20211.1	291.84	7899.92	97389.5	1387009	290685	163436	84768.9	65055.4			117	531			0		2253.66		6760.11	23309.5	4407.99	3437.64			2278		2231		2515	1622	1064
	297.179	28569.7	1155.62	16013.5	101276	575578		213572	78224.7	25184.6			114				30.4943		295.165			40651	4056.1	2021.11			2456		1574		3485	2921	1736
		21830.9	1533.97	11981.2	73517.1	631628		100721	48748.5	34532.9			96.6				0					35693	2751.93	6256.77			2184		1431			1903	1218
			1463.83			1.79659e+06		153987		55827.3			109				6.21745					21357.2		2532.39			2067		1214
			2170.42			1.56545e+06		215961		39381.6			107				0					43387.4		7794.28					1815		2278	1418	1496
%MAIT	NT	Day 60	1155.46			1.7043e+06				24581.6			106				6.74285							1323.62					1721		2456	1210	1210
	0.37	6.51	397.92			770441				23871.2							23.7557							4250.23							2184	1792	2087
	0.35	8.16	130.11							53401.3			Middle Left				22.8757							6728.57							2067	1703	1821
	0.46	6.61	1302.97							82699.2		MR1 on cDC2	Uninfected	ΔSpiB	ΔSpiBΔInvA		27.0017							8683.42		gMFI Tbet	Uninfected	Day 6	Day 60
	0.48	8.63	671.861							82637.6			163	772	203		16.1962							23551.7			1115	1468	2149		1339	1178	842
	0.34	7.4	480.04										125	581	187		0										1528	1250	2822		1169	1037	690
	0.82	14	468.81										158	443	184		0										1302	1626	2820		1011	1024	800
	1.32	13.3	482.83										160	393	149		0										1262	1829	3340		1268	939	712
	0.7	11.8	1862.03										135	374	149		40.74										1912	1704	3060		1116	1034	845
	0.6	18	2674.15										133	362	145		21.73										2135	2014	3241			1066	847
		10.3	1775.5										118	334	145		33.54										1894		2374			970	804
			2526.31												153		58.79										1810		2933			1313	1037
			1717.5														37.45										710		2490
			2129.76										Middle Right				0										692		1891		1559	1215	940
			1204.08									CD86 on cDC2	Uninfected	BRD509			19.5421										856		1943		1948	1299	1019
			3658.98										239	813			10.5317												2067		1959	1185	902
			3966.14										214	799			0												2289		929	1401	1058
			6782.36										51.1	454
			3612.04										102	465												gMFI Tbet Subsets	Untreated	CD127+	KLRG1+
			3877.49										96.5	447													710	1249	4318		% Tbet
			823.02											488													692	1443	2851		Uninfected	CD127+	KLRG1+
			729.44																								856	1437	3197		4.76	4.89	25.8
			2640.82									CD80 on cDC2	Right														1912	1645	3765		2.45	9.58	55
			1987.11										Uninfected	BRD509													2135	2903	7050		3.33	9.64	63.1
			2634.09										163	643													1894	2576	6347		6.52	12.6	64.1
													125	738													1810	2773	6532			12.1	65.88
													158	267													1111	2309	5156		0.64	16.2	92.5
													160	263													1439	1861	3520		0.46	28.1	74.1
													25.4	1862													1284	2435	5511		0.92	13.1	72.1
													30.6	2065													1230	2249	6021			25.4	98.7
													75.5	1723														2321	5866		9.85	29.1	83.5
													95.8	1938														2498	6241		12	20	77.8
													75.4																		10.6	28.6	79.9
																															6.99	20.3	68.1

## Sheet: Figure 2
2A						2D									2F					2G			2H
	Uninfected	CD127+	KLRG1+			Localization									B6	B6 + MAIT	MR1-/-	MR1-/- + MAIT		Jα18-/-	Jα18-/- + MAIT		Uninfected	KLRG1-	KLRG1+
IL17FM	60	89.9	5.35			NT									5.4624	4.85003	6.07188	5.49693		8.44404	6.11394		5.71265	4.74819	5.50515
	74.2	92.4	6.4			Tissue	46.7	35.9	46.4	56.2	41.4				5.7767	4.95809	5.57519	5.50515		8.30963	8.6149		5.57978	4.66276	4.80618
	76.3	85.8	4.9			Vasculature	53.3	64.1	53.6	43.8	58.6				5.35025	5.09061	5.45025	5.30963		8.60638	5.60206		4.83251	2.47712	7.80072
	89.8	81.5	7.68												5.95231	4.80618	5.75435	5.85248		8.37658	6.07918		8.76938	4.41497	6.34242
	85.6	91.6	5.36			KLRG1+									6.47596	4.19312	4.96379	4.99123		8.02119	6.47712		7.19312	4.36549	5.21484
	84.4	57	3.32			Tissue	44.9	57.6	37.7	30.1	27.3	14.6	37.3		4.88536	4.41497	5.25527	6.20412		7.40654	5.21085		4.77232	4.67394	6.22324
		78.7	1.79			Vasculature	55.1	42.4	62.3	69.9	72.7	85.4	62.7		5.09061		5.52634	5.56585		6.90309	5.05115		4.64345	4.20412	4.60206
		79.8	7.83												5.49638		6.1486	4.716			5.27875		4.4014	4.04922	4.61066
						CD127+												4.68124			5.77815		6.36248		4.18184
						Tissue	98.1	97.5	96.2	96	95	94.6	94.4												7.44963
						Vasculature	1.9	2.5	3.75	4.02	4.99	5.44	5.59
						I
						Day	NT												KLRG1+												KLRG1-
						0	100	100	100	100	100		100	100	100	100	100	100	100	100	100	100	100		100	100	100				100	100	100	100	100		100	100	100	100	100
						1	100.9	100	102.1	101.8	101		100.5	100.5	100	102.6	100	100	100	96	99.1	97.6	95.7		99.6	101.9	101.9				99.6	100	99.1	97.7	98.1		102.2	100.4	100	100.4	99.5
						2	103.2	104.2	103.2	100.5	102.5		102.5	103.5	102.5	103.1	103.8	101.3	101	102	100	100.5	97.6		101.3	101.4	103.3				100.8	99.1	100.4	99.5	100.9		104	102.7	100.9	100.9	99.5
						3	100	99.5	101.1	99.5	100.5		99.5	99	99.5	99	101.6	99.1	97	98.5	97.2	94.3	98.6		100.4	101.4	100.9				99.2	98.1	100	99.1	99.1		101.8	100	98.6	100.9	96.8
						4	98.6	98.6	100	96.8	96		98.5	96.5	99	96.3	98.9	98.7	93.1	96.5	95.7	95.3	100		98.7	98.6	100.5				97.1	96.2	99.1	101.9	96.2		99.6	99.1	96.2	98.7	96.8
						5	95.9	99.5	98.9	97.7	89.6		93.9	92.5	96.5	89	96.8	97.4	91.6	96.5	94.8	95.7	101.4		96.5	94.8	98.1				97.1	97.2	100	102.3	94.3		95.1	96	91.5	91.6	93.1
						6	89.2	97.2	90.9	96.3	80.9		91.4	89.1	90	83.2	92.4	92.1	89.1	94.9	88.6	95.7	99.5		94.7	88.6	97.6				93.7	94.8	96.5	99.5	88.2		94.6	95.1	87.8	86.2	92.2
						7	82	86	82.4	84.4	77.9		82.7	82.1	82.1	78	84.3	83.4	81.2	84.3	81	84.8	88.5		85.1	83.3	88.2				82.8	84.9	83.6	89.7	79.2		85.7	87.5	80.8	79.6	83.9
						8	76.6	80.5	76.5	78.9	73.9*		79.2	75.6	75.6	72.8*	78.9	78.2	75.7	77.8	80.6	79.6	86.1		81.1	78.6	82.5				77.7	79.7	79.6	82.7	75.9*		81.7	87.1	75.1	74.7*	78.3
						9	73.9*	77.7	73.8*	79.4*	70.4*		77.2*	76.1*	81.6*	70.7*	78.9*	80.3*	74.8*	77.3*	85.8	85.3	91.8		84.6	76.2*	79.1				79.8*	79.2	82.3	80.4	76.9*		87.1	92	73.2*	72.9*	81.1*
						10	73*	86*	75.9*	83*	70.9*		81.2*	83.1*	88.6*	73.3*	79.5*	84.3*	80.2*	85.4*	90.5	91.9	95.2		92.1	77.1*	77.3*				84*	82.5	77.9	91.1	82.1*		92.9	97.3	76.1*	76.4*	89.4*
						11	77.9*	93*	80.2*	90.4*	74.4*		89.8*	89.1*	97.5*	74.9*	82.2*	90.8*	88.1*	89.4*	96.2	97.6	99		97.4	83.8*	81.5*				92.9*	87.7	85*	96.7	89.2*		95.1	96.9	83.6*	84*	92.6*
						12	83.8*	96.3*	84.5*	97.7*	77.9*		93.4*	93.5*	103*	78.5*	90.3*	95.2*	92.1*	93.4*	99.1	98.6	99		98.7	89.5*	90*				97.5*	90.1	89.8*	98.6	92.9*		97.3	99.1	89.7*	88.9*	94.9*
						13	89.6*	100.5*	89.3*	100*	83.4*		97*	96.5*	105*	85.9*	96.2*	99.1*	95.5*	96*	99.5	101.4	101.9		103.1	94.8*	98.1*				99.6*	93.9	92.9*	100.5	96.2*		98.7	99.6	94.8*	92*	96.8*
						14	94.1*	100.9*	93.6*	102.3*	89.4*		96.4*	97.5*	104.5*	88.5*	98.4*	99.1*	99*	100*	100.5	101.9	104.3		101.3	94.8*	98.1*				101.7*	97.6	97.8*	100.9	98.6*		96.9	99.1	95.3*	95.6*	95.9*
						Survival	Days	NT	KLRG1+	KLRG1-
						129	7	1
							8	1	1	1
							8	1	1	1
							8	1
							9	1
							10			1
							14		0	0
							14		0	0
							14		0
						1006	7	1		1
							8	1	1	1
							8	1		1
							8	1
							8	1
							8	1
							9		1
							14		0	0
							14			0

## Sheet: Figure 3
3F
IL-17A						Granzyme B						IFNg
	Naïve	S. pneumoniae	BRD509	BRD509 + S. pneumoniae			Naïve	S. pneumoniae	BRD509	BRD509 + S. pneumoniae			Naïve	S. pneumoniae	BRD509	BRD509 + S. pneumoniae
	24.96	188.32	1312.72	3469.48			37.45	747.304	984.54	486.626			0	0	73.84	693.16
	0	133.62	487.85	3680.26			0	598.189	231.95	578.533			0	0	36.62	597.17
	21.81	426.53	570.58	2036.39			240.03	528.754	296.93	512.042			58.2	0	23.29	196.1
	0	565.08	1740.26	2614.76			200.92	43.46	5452.82	1070.59			61.83	79.59	754.11	613.12
	96.37	398.42	3512.56	2995.93			417.38	53.48	8049.62	8120.07			32.1	112.61	1097.68	2601.73
		511.96		5330.36				236.31		4930.16				97.78		3331.47
		615.34		4671.12				421.82		3167.71				76.92		2972.53
								389.1		4327.87
								391.13		22075.3
								461.5		15229.6
										7219
3I
IL17		CD127+			Klrg1+
	Unstimulated	0	0	0	0	0	0
	IL-2/IL-12/IL-18	0	0	0	0	0	0
	5-OP-RU	5.35	3.77	4.2	0	0	0
	5-OP-RU + IL-2/IL-12/IL-18	10.2	9.39	11.2	0	0	0
	CpG + 5-OP-RU	8.33	6	7.2	0	0	0
	CpG	1.01	0.18	0.52	0	0	0
IFNG		CD127+			Klrg1+
	Unstimulated	0	0	0	0	0	0
	IL-2/IL-12/IL-18	39.5	37.3	27.3	69.2	73.9	67.8
	5-OP-RU	1.67	1.85	2.11	9.09	6.62	9.24
	5-OP-RU + IL-2/IL-12/IL-18	37.7	48.4	45	89.5	86.8	91.5
	CpG + 5-OP-RU	20	28	30.5	64.4	70.7	73
	CpG	2.02	0.71	1.66	1.88	0.46	0.45
TNF			CD127+			Klrg1+
	Unstimulated		0	0	0	0	0	0
	IL-2/IL-12/IL-18		0.49	0	0	1.1	0.48	0
	5-OP-RU		2.51	1.66	1.69	2.1	2.21	1.68
	5-OP-RU + IL-2/IL-12/IL-18		2.26	3.29	0.4	0.53	0	0.53
	CpG + 5-OP-RU		6.67	5.6	6.11	0.99	2.44	3.55
	CpG		0	0.18	0	0	0	0.45
GZMB			CD127+			Klrg1+
	Unstimulated		1.28	0.83	1.6	44.4	50.7	42.2
	IL-2/IL-12/IL-18		17.1	24.5	19.2	71.4	72.9	69.8
	5-OP-RU		14.2	17.3	17.5	34.3	36	50.4
	5-OP-RU + IL-2/IL-12/IL-18		37.6	42.3	40.2	85.3	85	85.7
	CpG + 5-OP-RU		27.2	29.6	29	51.5	59.1	73
	CpG		1.28	1.32	1.66	41.8	44.9	33.6

## Sheet: Figure 4
A
		untreated					Day 5					Day 35					Day 60
CD127+		770	740	690	792	655	678	569	476	626	601	578	569	613	861	591	816	866	944	945	1138
Klrg1+		ND	ND	ND	ND	ND	655	619	463	670	590	62.9	101	105	126	115	68.4	50.9	31.3	76.4	50.8
B
	Uninfected	CD127+	Klrg1+
gmfi	4116	6022	1209
	4109	7297	1264
	3831	7895	1429
	3756	6692	1236
C					F
	Uninfected	CD127+	Klrg1+				Ctrl						ETO
gmfi	308	350	-44		unstimulated		0	0	0	0	0	0	0	0	0	0	0	0
	397	329	-73		IL2/IL-12/IL-18		0	0	0	0	0	0	0	0	0	0	0	0
	302	320	-37		5-OP-RU		7.34	7.65	7.47	8.33	8.21	11.3	4.61	2.9	3.17	4.61	2.07	2.26
	386	369	8		IL2/IL-12/IL-18 + 5-OP-RU		9.8	15.3	16.9	10.2	12.1	15	5.63	3.6	9.85	7.91	7.89	8.76
D
	Uninfected	CD127+	Klrg1+		G
gmfi	406	615	453				Ctrl						ETO
	663	580	415		unstimulated		0	0	0	0	0	0	0	0	0	0	0	0
	461	672	488		IL2/IL-12/IL-18		54	38.2	56.2	31.9	27.8	33.2	50	55.6	58.7	30	33.2	33.3
	690	746	603		5-OP-RU		12.1	10.3	4.17	13.9	19.1	17.1	18.2	0	10.7	9.68	16.4	10.1
	579.173	721	578		IL2/IL-12/IL-18 + 5-OP-RU		66.7	58.6	51	82.4	78.9	78.9	47.4	33.3	36.7	75.9	74.2	77.6
	486.286	521	471
	422.541				H
							Ctrl						ETO
					unstimulated		27.9	28.9	27.3	28.6	32.2	29	28.5	34.3	32.1	27.9	28.9	27.3
E	Klrg1+		CD127+		IL2/IL-12/IL-18		61.9	50.9	56.2	49.2	38.9	42.7	67.4	55.6	50	40	39.6	39.5
	avg	n	avg	n	5-OP-RU		33.3	10.3	29.2	50	51.9	48	27.3	30	25	31	23.7	25.9
Glulo	1.96805	3	3.16771	3	IL2/IL-12/IL-18 + 5-OP-RU		83.3	37.9	45	74.5	75.7	77.7	63.2	38.1	16.7	61.3	64	60.9
Pyruvate	2.10902	3	4.68973	3
FA	2.40883	3	4.79874	3
Full Medium	2.70959	3	6.09015	3

## Sheet: Figure 5
A
		day0					Day 5					Day 35					Day 60
CD127+		274	258	246	261	216	273	314	279	276	300	147	151	156	138	144	146	141	166	148	162
		untreated					Day 5					Day 35					Day 60
Klrg1+		ND	ND	ND	ND	ND	252	299	258	287	316	82.7	97.5	146	87.1	103	78.2	76.4	70.5	99.3	105.4
B	left								middle
t	Klrg1+			CD127+												right
0	0	0	0	0	0	0		t	Klrg1+			CD127+
3	-4.66501	6.68019	-0.228998	6.29344	12.6459	0.866858		0	0	0	0	0	0	0		t	Klrg1+			CD127+
18	46.8349	35.4683	27.9653	66.0557	60.3524	53.7851		3	51.4695	51.4695	36.7747	96.5135	80.6656	87.0048		0	0	0	0	0	0	0
48	302.184	314.436	375.94	137.394	114.649	103.888		18	53.7873	49.1966	51.492	158.477	135.131	136.798		3	19.8847	24.4957	39.4813	56.7723	74.0634	59.0778
72	408.49	318.21	320.207	188.523	168.986	202.295		48	69.348	65.1143	53.2599	516.725	422.648	440.941		18	56.7723	49.8559	82.1326	80.9798	94.8127	120.173
								72	98.3333	87.5	101.667	69.1203	66.9659	77.7379		48	154.755	136.311	125.937	172.046	136.311	138.617
																72	181.268	150.144	176.657	234.294	215.85	238.905
C
		Ctrl									2-DG
unstimulated		0	0	0	0	0	0	0	0	0	0	0	0	0	0	0	0	0	0
IL2/IL-12/IL-18		43	34	41.3	69.5	68.4	65.9	69.1	60.3	58.9	13.8	18.5	19.6	26.6	25.4	39.8	21.4	12.2	19.5
5-OP-RU		14.3	12	15.5	19.4	14	0	4.17	13.3		17.6	20.7	22.2	32.8	28.4	32.6	16.7	4.76	10.5
IL2/IL-12/IL-18 + 5-OP-RU		84.1	87.2	83.2	81.8	70.2	70.4	62.5	78.3		64.1	58.1	68.3	71.2	52.2	59.2	42.9	33.3	66.7
D
IL-2/IL-12/IL-18			5-OP-RU + IL-2/IL-12/IL-18			5-OP-RU
69.1	60.3	58.9		62.5	78.3	5	4.17	10
43.5	53.1	50	60	66.7	62.5	6.9	13.8	13.8
37.5	45.3	41.5	39.1	57.1	70	10.8	11.5	7.41
23.4	25.6	20.5	60	59.3		8	7.69	11.5
21.4	12.2	19.5	42.9	33.3	66.7	14.4	4.76
E
		Ctrl						2DG						O						DGO
IFNg		31.9	27.8	33.2	43	34	41.3	13.8	18.5	19.6				39.8	39.3	40.8				3.06	1.1	1.8
		Ctrl						2DG						O						DGO
IFNg		82.4	78.9	78.9	84.1	87.2	83.2	64.1	58.1	68.3				50.3	53	62.6				0.47	0	4.17
F
		Ctrl						O						2DG						DGO
IL-17		1.92	1.79	2.02	3.09	2.05	2.21	2.98	3.96	3.46				3.27	3.16	6.25				1.28	1.02	0.81
G
		IFNg IL-Mix			IFNg			IL-17
Glycolytic Dependence		64.432	50.281	46.9691	22.6814	30.0976	17.49	0	0.1	0
Mitochondrial Capacity		35.568	49.719	53.0309	77.3186	69.9024	82.51	100	100	100

## Sheet: Figure 6
			B	count		circ		elongation		C	Granules
			Klrg1+	CD127+	Klrg1+	CD127+	Klrg1+	CD127+			Klrg1+	CD127+
			2	3	0.8705	0.8975	299412	411859			16	0
			3	6	0.738	0.9266	303476	528012			13	29
			4	4	0.9339	0.8122	208586	414590
			6	4	0.8922	0.4507	198717	814774
			2	3		0.6586		506139		E			F			H
			2	7	0.9354	0.7613	260988	361941			CD127+	Klrg1+		CD127+	Klrg1+		CD127+	Klrg1+
			5	3	0.591	0.6481	448756	548254			925.823	172.54		73	109
			2	4	0.9232	0.8898	310766	442998			1158.68	261.459		99	126		0.803706
			2	10	0.8411	0.6763	238518	473334			964.622	365.143		88	143		0.454574	0.312158
			2	5	0.6044	0.5118	384767	751733			972.919	613.292		79	75		0.327014	0.397879
			4	2	0.8496	0.6944	203449	379276			1082.89	557.749		177	93		0.403553	0.0752585
			2	3	0.7757	0.797	210385	308902			1056.81	585.349		95	100		0.549653	0.251925
			4	0		0.5135		776044			1028.3	652.409		93	75		0.545651	0.10563
			7	2	0.7841	0.4707		722067			1016.9	663.676		80	80		0.439918	0.548102
			3	1	0.7691	0.7699	344394	229066			1043.84	636.838		104	54		0.391435	0.388752
			0	0	0.8998	0.783	192226	326651			1128.69	628.607		91	66		0.277107	0.422834
			8	9	0.7349	0.3579	405620	591207			1155.11	617.823		94	67		0.438547
			9	10	0.8986	0.4335	362559	416065			891.1	668.206		98	73		0.471154	0.485999
			8	5		0.8838	390206	405780			1026.95	665.971		98	84		0.517121	0.315342
			3	2		0.8588	235291	204507			828.458	617.18		65	66		0.41047	0.563543
			2	3	0.7289	0.9062	326635	287557			714.234	494.05		86	91		0.470556	0.287959
			8	0	0.8461	0.8771	295078	277797			602.781	601.01		112	100		0.452842	0.715723
					0.879	0.9171	257044	188054			723.643	690.536		89	97		0.618394	0.341171
					0.8576	0.9245	175782	154133			657.153	783.09		65	89		0.327625	0.605785
						0.5009		504452			721.68	756.332		59	101		0.796587	0.448529
					0.9214	0.8524	286035	657264			522.894	757.536		65	89		0.588967	0.221321
						0.5264		574776			652.574			110			0.846837	0.269348
						0.5648		415811			650.616			116			0.579243	0.234432
						0.7381		402381			629.926			105			0.88485	0.565322
						0.8186		754270			656.444			104			0.472359
						0.7367		343472			601.254			91			0.763081
						0.8004		288374									0.502521
						0.7158		322950									0.530558
						0.7506		262859									0.388554
						0.914		277572
						0.8982		327946
						0.6591		272289
						0.599		274784
						0.6943		271468
						0.5045		383963
						0.3947		477620
						0.8126		411952
						0.7468		254438
						0.9047		187936
						0.7179		223369
						0.4991		408425
						0.7351		268230
						0.7766		151561
						0.7478		262281
						0.7634		252940
						0.5042		446547
						0.7191		399197
						0.6642		335840
						0.8157		339025
I						J
High			Low		OCR	MAIT Klrg1+								MAIT CD127+
CD127+	Klrg1+		CD127+	Klrg1+		18.0483	9.49248	11.9653	22.81	18.0483	9.49248	11.9653		9.43317	33.0373	19.5177	25.5017	31.1526	31.9569	31.1526
21	0		30	31
13	13		32	117	ECAR	MAIT Klrg1+						MAIT CD127+
5	1		23	40		1.84109	11.4718	10.5312	2.38124	10.1696	11.8248	12.3498	7.69854	6.62948	9.39864	7.044	10.9571
27	1		49	43
19	8		38	81
14	1		22	25
12	3		32	70		K
21	4		32	72		t	Klrg1+ 5-OP-RU			CD127+ 5-OP-RU				t	Klrg1+			CD127+
26	9		85	41		0	0	0	0	0	0	0		0	0	0	0	0	0	0		t	Klrg1+			CD127+
23	0		35	31		3	-72.7323	-70.2196	-71.355	-68.4041	-63.3463	-64.5621		3	-64.8219	-65.0081	-65.6595	-48.6634	-41.9734	-44.3243		0	0	0	0	0	0	0
26	7		59	43		18	-83.7771	-83.5874	-79.6028	-81.1939	-82.8135	-78.4718		18	-81.4243	-80.21	-80.7982	-74.2421	-70.162	-69.0594		3	-68.8423	-71.0014	-70.778	-64.9919	-63.6016	-64.683
13	7		33	51		48	-46.7381	-52.0277	-52.6787	-78.2938	-79.5778	-80.2169		48	-49.8712	-45.314	-49.0574	-54.8794	-50.7834	-58.8012		18	-79.0146	-78.3885	-73.0188	-79.755	-80.5959	-78.8704
15	10		39	56		72	-53.1822	-48.3748	-38.7599	-65.2308	-63.5712	-65.258		72	-41.2182	-42.502	-50.5053	-50.1587	-39.5892	-45.4929		48	-26.0681	-49.7898	-27.9398	-69.0849	-72.8266	-76.4694
9	5		75	38																		72	-28.8719	-20.8413	-45.2609	-59.844	-60.6874	-69.5429
22	2		39	33		t	Klrg1+			CD127+
3	2		51	28		0	0	0	0	0	0	0		t	Klrg1+			CD127+				t	Klrg1+			CD127+
3	8		13	44		3	-35.7367	-28.2976	-33.0476	-23.9795	-29.6718	-24.994		0	0	0	0	0	0	0		0	0	0	0	0	0	0
17	3		37	30		18	-18.1912	-2.92646	-7.99747	-18.689	-15.2406	-14.1864		3	-44.0591	-45.5902	-33.4402	-33.2868	-25.6944	-23.4723		3	-4.66501	6.68019	-0.228998	6.29344	12.6459	0.866858
14	2		32	24		48	169.551	143.753	128.67	48.111	31.7216	21.7425		18	5.18024	10.9584	2.61025	11.9729	2.81384	1.98653		18	46.8349	35.4683	27.9653	66.0557	60.3524	53.7851
18	9		62	77		72	367.653	162.39	309.72	110.996	68.4875	93.5409		48	281.723	264.497	260.938	65.1724	78.2355	76.4512		48	302.184	314.436	375.94	137.394	114.649	103.888
2			55											72	451.786	406.838	391.087	233.06	164.786	176.121		72	408.49	318.21	320.207	188.523	168.986	202.295
1			54
2			43
8			21
2			30
7			41
6			18

## Sheet: Figure 7
B
		Vhlf/f dLck Cre-									Vhlf/f dLck Cre+									Vhlf/f Hif1af/f dLck Cre-									Vhlf/f Hif1af/f dLck Cre+
MTR		5696		3526	4206	7765	6265	5315	5532	8270	5526	3155	2945	4960	2732					4687		5207	6252	4585	4623				6580	3905	5578	5274
		Vhlf/f dLck Cre-									Vhlf/f dLck Cre+									Vhlf/f Hif1af/f dLck Cre-									Vhlf/f Hif1af/f dLck Cre+
2NBDG		182.9	180.6	167.9	175.2	161.2	162	166.4	177.1	161.9	175.8	191.2	186.4	180.9	181.1					171.7		175.3	168.7	171.1	167.8				164.8	174.6	164.8	166.6
D
		Vhlf/f dLck Cre-									Vhlf/f dLck Cre+									Vhlf/f Hif1af/f dLck Cre-									Vhlf/f Hif1af/f dLck Cre+
% MAIT		8.53	15.3	7.49	8.88	5.53	6.32	8.99	11.5	2.79	23.2	31	29.8	14	24.1					8.99		10.1	8.32	6.57	7.77				7.17	14	5.05	9.64
		Vhlf/f dLck Cre-									Vhlf/f dLck Cre+									Vhlf/f Hif1af/f dLck Cre-									Vhlf/f Hif1af/f dLck Cre+
% MAIT		70.2	52	58.7	66.7	70.5	63.2	65.2	63.3	75	53.7	41.9	44.6	59	45.3					59.7		64.8	65.3	65.3	58.1				65.6	49.9	61.6	61.7				F
																																					CD127+		Baf CD127+		Klrg1+	Baf Klrg1+
																																					9		42		5	6
																																					3		13		0	15
																																					16		41		28	9
G	CD127+			Klrg1+																																	16		44		0	10
	Mean	SEM	N	Mean	SEM	N																															19		11		12	0*
	1.03209	0.0895568	45	0.2866	0.153896	44																															0*		0*		0	9
I																																					2		0*		3	11
ATG5fl/fl Cre-										ATG5fl/fl Cre+																											6		0*		5	11
6268	7700	7064	6603	3440	6597	3995	5827	8498	8143	3978	4166	6928	5038	8005	3302	3893	3407	3408	8787																		7		0*		4	14
																																					9		0*		12	0*
ATG5fl/fl Cre-										ATG5fl/fl Cre+																											0*		0*		12	10
76.7	81.8	64.8	77.6	92.6	89.7	84	87.4	82.3	58.8	102	93.3	91	94.7	90.3	102	89.4	106	93.6	78.8																		16		26		9	14
																																					14		35		0	19
																																					0*		27			18
																																					0*		27		10	30
																																					29		11		18	3
J																																					30		0*		6	0*
ATG5fl/fl Cre-										ATG5fl/fl Cre+																											0*		0*		6	6
20.1	13.5	31.6	23.8	47.9	21	49.8	31.4	26.5	31.1	57.9	36.3	33.2	27.8	47.8	39.2	61.3	55.6	54.6	20.1																		27		0*		11	7
																																					15		17		18	3
ATG5fl/fl Cre-										ATG5fl/fl Cre+																											0*		20		15	21
	20.7	22.3	31.4	26.1	36.1	53.3	49.2	24.4	51.3	15.4	30.2	21.2	14.5	13.6	12.4	16.3	18	20.3	29.5																		11		0*		0	22
																																					5		14		27	4
																																					0*		8		7	1
																																					7		10		15	33
																																					4		2		17	2
																																					0*		24		20	0*
																																					16		13		17	23
																																					0*		35		11	12
																																					4		21		0	6
																																					8		3			2
																																					2		18			8
																																					0*		25			38
																																					0*		0*			4
																																					5		8			0
																																					1		12			18
																																					12		8			15
																																					1		21			6
																																					13		14			21
																																					2		1			0*
																																					14		26			14
																																					3		0			16
																																					0*		32			14
																																					0*		0*			11
																																					11		21			8
																																					1		11			14
																																					0*		12			13
																																					0*		25			23
																																					3		38			6
																																					0*		29			16
																																					3		27			7
																																					3		34			6
																																					0*		7			8
																																					18		0*			15
																																					1		0*			9
																																					1		0*			19
																																					14		0*			0*
																																					5		0*			23
																																					0*		18			7
																																					0*		13			0*
																																					49		0*
																																					0*		0*
																																					41
																																					7
																																					0*
																																					36
																																					0*
																																					3
																																					29
																																					0*
																																					0

## Sheet: Extended Data Figure 1
A, left
% MAIT									S1B				S1D								S1F										S1G				S1H
Untreated	Day 4	Day 6	Day 7	Day 21	Day 28	Day 40	Day 60		MR1 cDC1	Uninfected	BRD509	%MAIT	NT	ΔSpiB	ΔInvAΔSpiB	MAIT cell Number	NT	ΔSpiB	ΔInvAΔSpiB		Untreated	7107.76	10587.7	1860	2670	1780					NT	SLC	ELH		Time (Days)	ELH			SLC
0.34	1.35	16.9	42.7	4.73	7.31	15.1	14			150	201		0.2	6.68	0.44		1595.26	267475	3269.93		BRD509	1150000	1820000	1100000	732000						0.23	2.37	9.82		1	204667	236000	120000	110000	14800	56666.7
0.82	0.73	10.3	60.2	5.11	7.35	18	13.3			133	175		0.21	8.22	0.54		1081.83	254419	4216.96		ΔRibDH	7564.64	10550.9	8216.79	10365	3170	2550	3510	3810		0.21	1	7.8		2	136000	148000	300000	13600	6000	10800
1.32	0.52	7.88	56.3	3.55	9.13	10.4	11.8			142	200		0.21	3.88	0.59		1469.62	161539	4771.62		ΔRibDH + 5-OP-RU	162900	280138	205338	270000	643000	220000	797000	431000		0.065	0.65	5.79		3	232000	124000	120000	16400	0	8800
0.7	1.11	21.1	32.7	3.72	7.73	22.4	18			329	185		0.56	1.5	0.7		1534.22	27047.4	6023.75												0.15	8.14	6.48		4	112000		144000	10400	11200	10000
0.6	1.2	9.3	40.8	3.15	8.56	19.3	10.3			240	241		0.64	4.28	0.87		4050.38	61456.2	3290.64												0.19	9.92	27.8		5	37600		34800	3840	2560	6000
0.37	1.56	10.2	56.5	5.61	11	11.3	6.51			342	368		0.31	3.53	0.72		521.099	35763.7	2950.12													3.53	23.4
0.35	4.06	8.2	56.8	6.77	7.01	8.688	8.16			332			0.28	3.04	0.34		1184.24	37519.9	1771.08
0.46	3.26	9.12	52.7		11.6	11.1	6.61						0.13	6.4	1.57		480.04	77902.8	10245.3
0.48	5.78	9.85	46.4		9.11	6.7	8.63						0.11	5.31	0.43		468.81	47907.1	882.71
0.11			33.6		7.04		7.4						0.11	3.44	0.46		482.83	28010.5	1227.6
0.085			38.6		6.44		12.9								0.5				950.7
0.39			35		12		9.27								0.58				830.72
0.16			31.6		7.78		8.51
0.12							10.6
0.25							11.2
0.28							12.4
0.2
0.42
0.26
0.13
0.11
0.11
0.45
0.4
0.57
0.42
0.65
0.53
0.32
0.71
0.57
0.043
0.24
0.36
0.3
0.47

## Sheet: Extended Data Figure 2
A
% Klrg1
Untreated	Day 4	Day 6	Day 7	Day 21	Day 28	Day 40	Day 60
0.71	0.87	0.47	0.5	22.1	23.55	42.6	27.1
0	0.36	0.88	0.47	9.4	44.7	18.2	20.3
0	1.6	1	0.37	5.61	44.17	21.2	26.5
0.96	0.64	0.89	0.29	5.02	33.99	12.2	43.2
1.27	0.78	1.07		20	32.86	44.1	24.2
2.61	0.82	2.28		24.2	22.4	11.8	25.8
1.94		1.39			19	7.33	25
4.3		1.01			25.4	5.42	10.6
5.45					29.5	8.44	21.9
1.18					18.2		11.6
0					30.6		19.2
0					34.6		6.56
4.69					41.6		16.7
0							12.6
1.04							10.5
0							28.5
0
0
0
2.27
1
1.86
4.9
0
1.82
0.74
0.53
0

## Sheet: Extended Data Figure 3
	D	Lung Day 6						Liver Day 6					E
		IL17		GZMB		IFNG		IL17		IFNg			%Ki67+	Untreated	CD127+	KLRG1+
		Uninfected	Day 6	Uninfected	Day 6	Uninfected	Day 6	Uninfected	Day 6	Uninfected	Day 6			8.57	6.17	18.8
		0.67	33.6	2.01	3.18	0	1.37	0.55	31.4	1.37	7.13			16.1	7.64	21.5
		1.14	24.5	1.14	2.2	0	4.24	0.29	26.41	0.58	2.92			11.4	9.96	33.4
		0	29.3	0.45	4.63	0	0.33	0.28	15.3	1.42	4.91			10.4	5.86	23.3
		1.44	11.9	0.96	0.74	0			22.94		4.8			13.3	5.42	27.2
			10.7		0.25		4.03		29.5		5.16			11.7	6.11	21.2
			11.6		1.71		2.32							11.9	4.95	16
						0.66	3.53
		7.95	31.7	7.95	16.7	1.69	1.28
		3.92	43	1.96	25.8	0	1.91
		1.45	21.5	1.45	14.2		1.7
		0	31.5	3.23	16.9		2.81
		4.55	17.9		9.76
		0	18.3	1.04	2.94
		0	17.4	0.51	4.25
		0	15.7	3.34	4.088
		0		1.488
			8.3		3.37
			4.27		4.85
		1.87	6.883	0.8	4.12
		2.57	6.84	0.55	2.99
		0.9	14	0.45	4.59
			13.7		6.36
		1.33	15.61
		0.85	7.85
		0.99	6.58

[truncated: 7 more sheets: Extended Data Figure 4, Extended Data Figure 5, Extended Data Figure 6, Extended Data Figure 7, Extended Data Figure 8, Extended Data Figure 9, Extended Data Figure 10]
